# Supplementary material for: Nanosized Complexes of the Proteolytic Enzyme Serratiopeptidase with Cationic Block Copolymer Micelles Enhance the Proliferation and Migration of Human Cells
Source: Pharmaceutics. 2024 Jul 25;16(8):988. doi: 10.3390/pharmaceutics16080988 (PMC11358905; doi:10.3390/pharmaceutics16080988)
Supplement: Supplementary file 1 [file pharmaceutics-16-00988-s001.zip]

Archive with 1 entries (1 files):
- pharmaceutics-3113682-supplementary.pdf
